# Supplementary material for: Assessment of Phenolic and Indolic Compounds Removal from Aqueous Media Using Lignocellulose-Derived Surface-Modified Nanoporous Carbon Adsorbents: A Comparative Study
Source: Int J Mol Sci. 2026 Jan 13;27(2):804. doi: 10.3390/ijms27020804 (PMC12840695; doi:10.3390/ijms27020804)
Supplement: Supplementary file 1 [file ijms-27-00804-s001.zip]

Archive with 1 entries (1 files):
- ijms-4010840-supplementary-update Figure S4.pdf
